# Supplementary material for: Sas-Ptp10D shapes germ-line stem cell niche by facilitating JNK-mediated apoptosis
Source: PLoS Genet. 2023 Mar 27;19(3):e1010684. doi: 10.1371/journal.pgen.1010684 (PMC10079222; doi:10.1371/journal.pgen.1010684)
Supplement: S1 Dataset — (XLSX) [file pgen.1010684.s017.xlsx]

## Sheet: Fig.1D
Fig. 1D
Genotype	w[1118]/w[1118]	Ptp10D[1]/Ptp10D[1]	Egfr[f2]/+	Ptp10D[1]/Ptp10D[1] ;Egfr[f2]/+	Ptp10D[1] /Df(1)Exel6242	Ptp10D[1] /Ptp10D[EP1172]	Ptp4E[1]/Ptp4E[1]
Average	2.65116	4.55844	2.90909	3.61017	4.46667	3.89474	2.76923
No. of GSC	3	5	2	3	6	3	3
	2	4	4	4	5	5	3
	3	5	3	4	3	3	3
	4	5	4	4	6	3	2
	2	4	3	4	3	4	2
	3	4	2	3	5	4	3
	3	5	3	4	4	4	4
	2	5	3	3	5	4	2
	4	4	3	5	4	3	2
	4	5	3	4	5	3	4
	3	4	2	3	5	4	3
	2	5		4	4	3	4
	2	6		3	4	3	4
	2	7		3	4	4	2
	2	4		5	4	7	3
	3	5		3		3	2
	2	6		4		6	2
	3	6		4		5	3
	3	3		4		3	3
	2	5		4			3
	3	4		3			3
	2	6		4			3
	4	4		4			3
	2	4		3			3
	3	3		3			1
	2	5		3			2
	2	5		6
	2	3		3
	3	5		2
	2	4		4
	3	5		4
	4	7		3
	2	4		3
	3	4		4
	2	4		3
	2	4		4
	2	4		3
	3	5		6
	2	4		3
	4	4		3
	3	6		3
	2	5		3
	3	3		4
		3		5
		5		4
		4		3
		5		3
		4		3
		4		4
		3		3
		4		4
		4		3
		4		5
		4		4
		4		3
		5		4
		4		3
		5		3
		5		3
		4
		3
		4
		4
		5
		5
		7
		6
		4
		5
		4
		4
		4
		6
		7
		3
		5
		5

## Sheet: Fig.1E
Fig. 1E
RNAi	× UAS-Ptp10D.IR[GD115], UAS-Dcr-2					× UAS-sas.IR, UAS-Dcr-2
Gal4 line	none	nos.NGT-Gal4	C587-Gal4	bab1-Gal4	tj-Gal4	none	nos.NGT-Gal4	C587-Gal4	bab1-Gal4	tj-Gal4
Average	2.95349	2.9375	3.38462	3.82222	2.63333	2.86765	2.91429	3.35484	4.53333	2.61702
No. of GSC	3	3	4	2	3	3	3	2	6	3
	3	3	5	4	3	3	3	3	5	2
	3	3	4	3	2	4	4	4	5	3
	3	2	3	4	2	3	3	4	6	2
	4	4	3	3	3	2	4	4	4	2
	3	2	3	3	2	2	2	5	6	2
	2	3	3	3	3	3	2	4	4	2
	3	4	3	4	3	4	2	2	6	2
	3	3	3	4	3	2	3	4	5	3
	2	3	5	4	2	3	3	3	4	2
	3	2	4	3	3	4	4	2	4	3
	3	2	3	4	3	3	3	5	5	2
	3	3	4	3	2	3	2	3	6	2
	3	3	3	4	2	3	3	4	5	3
	3	3	5	2	3	3	3	3	4	2
	4	3	4	7	3	4	3	4	4	2
	3	3	3	2	4	2	2	3	4	2
	2	2	3	4	3	2	4	3	4	4
	3	3	5	3	2	3	2	4	5	3
	3	3	4	5	3	3	2	4	4	2
	3	2	5	5	2	3	4	5	3	3
	4	3	3	2	2	4	4	3	3	4
	2	4	2	3	2	2	2	4	4	3
	2	4	3	3	2	3	4	3	6	2
	4	3	3	3	3	3	3	4	4	3
	3	4	3	4	2	3	3	2	5	3
	3	3	3	3	3	2	2	3	4	3
	3	3	3	4	2	3	3	2	4	2
	3	1	2	4	3	3	3	3	4	3
	4	3	2	4	4	3	4	3	3	3
	2	4	4	5		3	2	2		3
	2	3	3	3		2	4			2
	3		3	6		3	2			3
	3		2	5		4	3			3
	3		3	5		3	2			3
	3		4	3		4				3
	3		3	4		3				2
	3		4	4		3				3
	4		3	4		3				3
	3			5		3				3
	2			4		3				2
	3			5		3				3
	3			4		3				3
				5		2				2
				4		3				3
						3				3
						2				2
						3
						3
						3
						2
						4
						3
						3
						4
						3
						2
						3
						3
						3
						2
						4
						2
						1
						2
						1
						3
						3

## Sheet: Fig.1F
Fig. 1F
Genotype	bab1-Gal4, tub-Gal80[ts], UAS-Ptp10D.IR[GD115], UAS-Dcr-2				bab1-Gal4, tub-Gal80[ts], UAS-sas.IR, UAS-Dcr-2
temperature	18°C	1d BW~, 29°C	wandering ~, 29°C	1d APF~, 29°C	18°C	1d BW~, 29°C	wandering ~, 29°C	1d APF~, 29°C
Average	2.95946	4.51613	3.57895	3.12121	2.65385	4.45833	3.78205	3.23077
No. of GSC	3	4	4	2	2	5	4	3
	3	3	3	3	4	3	3	2
	3	5	5	4	3	4	5	4
	2	3	3	3	2	4	3	3
	3	4	4	3	3	5	3	5
	3	6	6	3	3	5	3	3
	3	5	4	3	3	5	5	4
	2	5	4	4	3	4	3	3
	4	2	4	2	2	5	4	3
	2	6	4	2	4	6	3	3
	4	3	6	4	3	3	3	2
	2	5	3	3	3	4	4	2
	3	5	5	4	2	5	4	2
	4	5	3	2	3	4	4	4
	2	4	4	2	2	4	5	3
	3	5	4	4	2	5	4	3
	3	4	4	4	2	5	5	3
	3	3	3	3	3	5	5	4
	3	6	2	3	3	6	4	3
	3	5	6	4	3	6	2	3
	2	5	4	3	3	5	2	3
	3	6	4	3	2	4	3	3
	3	4	3	3	1	4	4	3
	3	4	3	3	3	3	3	4
	3	6	3	3	2	5	4	5
	3	5	3	3	3	5	3	4
	3	4	3	3		4	3
	2	4	3	4		4	5
	3	4	3	3		3	3
	4	3	3	4		4	3
	4	7	4	3		5	4
	4		2	3		4	3
	2		2	3		5	2
	3		3			4	4
	4		3			6	3
	3		3			3	5
	4		3			6	5
	3		3			4	4
	2					3	3
	4					3	5
	2					5	4
	2					6	4
	4					4	3
	3					6	5
	2					5	4
	4					4	4
	2					3	5
	3					4	5
	3						4
	3						4
	3						6
	3						4
	3						4
	3						3
	3						3
	4						3
	3						3
	3						4
	2						3
	3						4
	2						4
	2						3
	2						3
	3						5
	2						5
	3						4
	3						5
	3						3
	3						5
	4						3
	4						4
	4						5
	3						4
	3						3
							3
							4
							3
							3

## Sheet: Fig.2G
Fig. 2G
Genotype			Shape of cap cell-cluster
			Dish-like	Aggregated	Protruded	Total
w[1118]/w[1118]		Numbers	44	5	0	49
		%	89.7959	10.2041	0	100
Ptp10D[1]/Ptp10D[1]		Numbers	5	25	22	52
		%	9.61538	48.0769	42.3077	100
× bab1-Gal4, tub-Gal80[ts] (1d BW~1d APF)	UAS-LUC.IR, UAS-Dcr-2	Numbers	63	8	0	71
		%	88.7324	11.2676	0	100
	UAS-Ptp10D.IR[GD115], UAS-Dcr-2	Numbers	39	18	2	59
		%	66.1017	30.5085	3.38983	100
	UAS-sas.IR, UAS-Dcr-2	Numbers	42	42	4	88
		%	47.7273	47.7273	4.54545	100

## Sheet: Fig.3C
Fig. 3C
w[1118]/w[1118]			Ptp10D[1]/Ptp10D[1]
Intensity of pERK staining			Intensity of pERK staining
Apical cell (AC)	Fatbody cells (FC)	Normalized intensity AC－FC	Apical cell (AC)	Fatbody cells (FC)	Normalized intensity AC－FC
39.81	9.061	30.749	102.361	14.193	88.168
37.514	3.043	34.471	86.827	11.427	75.4
71.184	10.307	60.877	89.319	12.656	76.663
34.841	1.145	33.696	64.769	15.176	49.593
40.019	6.722	33.297	65.049	5.611	59.438
82.889	12.817	70.072	73.212	4.111	69.101
63.272	10.558	52.714	79.904	11.758	68.146
41.801	5.437	36.364	27.407	2.298	25.109
25.861	3.108	22.753	57.41	7.674	49.736
13.93	1.863	12.067	48.339	4.099	44.24
19.598	2.612	16.986	37.201	4.817	32.384
22.379	3.784	18.595	75.94	6.412	69.528
29.522	4.903	24.619	49.51	3.525	45.985
31.381	2.883	28.498

## Sheet: Fig.3D
Fig. 3D
Genotype			Shape of cap cell-cluster
			Dish-like	Aggregated	Protruded	Total
with bab1-Gal4, tub-Gal80[ts] (1d BW~1d APF)	UAS-lexA.IR	Numbers	58	10	2	70
		%	82.8571	14.2857	2.85714	100
	Ptp10D[1]/Ptp10D[1], UAS-lexA.IR	Numbers	26	30	7	63
		%	41.2698	47.619	11.1111	100
	Ptp10D[1]/Ptp10D[1], UAS-Egfr.IR	Numbers	24	9	3	36
		%	66.6667	25	8.33333	100

## Sheet: Fig.3F
Fig. 3F
w[1118]/w[1118]; tub-miniCic::mCherry/+
proximal apical cells (<15um from proximal tip)							distal apical cells (<20um from distal tip)							most distal apical cells (adjacent to terminal filament cells)
miniCic::mCherry intensity							miniCic::mCherry intensity							miniCic::mCherry intensity
Cell (Nuclear + Cytoplasm)		Nuclear (Nuc)		Cytoplasm (Cyt)		Cyt/Nuc ratio	Cell (Nuclear + Cytoplasm)		Nuclear (Nuc)		Cytoplasm (Cyt)		Cyt/Nuc ratio	Cell (Nuclear + Cytoplasm)		Nuclear (Nuc)		Cytoplasm (Cyt)		Cyt/Nuc ratio
area	integrated density	area	integrated density	area	integrated density		area	integrated density	area	integrated density	area	integrated density		area	integrated density	area	integrated density	area	integrated density
28.914	2477.02	11.38	1100.89	17.534	1376.12	0.811286	38.296	1600.41	15.496	478.415	22.8	1122	1.59394	21.428	935.462	9.564	294.401	11.864	641.061	1.75537
27.501	2711.45	14.326	1480.96	13.175	1230.49	0.903457	30.043	1215.98	16.182	521.614	13.861	694.368	1.5541	23.627	1189.97	9.766	443.489	13.861	746.485	1.18593
29.014	1696.9	17.614	999.181	11.4	697.717	1.07892	33.635	1341.5	11.077	305.256	22.558	1036.25	1.66694	19.451	963.024	6.396	317.302	13.055	645.722	0.997021
21.327	1411.23	10.996	772.614	10.331	638.62	0.879776	41.605	2270.43	17.392	823.884	24.213	1446.54	1.26115	19.047	1019.54	3.067	107.987	15.98	911.552	1.62012
34.644	2389.09	16.888	1179.66	17.756	1209.43	0.975111	32.081	1880.79	10.835	515.641	21.246	1365.15	1.35016	24.333	1039.74	8.636	244.847	15.697	794.889	1.78611
23.062	1247.92	12.53	631.82	10.532	616.102	1.16011	31.032	1427.34	10.492	329.973	20.54	1097.36	1.69875	16.323	797.573	7.082	251.465	9.241	546.108	1.66432
20.217	1019.46	8.03	309.958	12.187	709.501	1.50823	26.169	959.876	13.519	403.7	12.65	556.176	1.47234	24.676	1454.55	9.927	408.461	14.749	1046.09	1.72375
20.157	1876.67	8.212	886.634	11.945	990.041	0.767665	27.118	1132.69	12.207	386.186	14.911	746.505	1.58248	33.756	1413.51	15.415	452.588	18.341	960.926	1.78446
27.562	2115.25	13.942	1188.28	13.62	926.967	0.798535	29.115	1330.65	13.519	446.878	15.596	883.769	1.71428	28.268	1187.23	14.144	437.113	14.124	750.117	1.7185
31.98	2703.85	15.879	1484.88	16.101	1218.97	0.809602	21.892	868.011	9.342	241.679	12.55	626.332	1.92913	34.099	1468.13	9.806	174.086	24.293	1294.05	3.00052
32.989	2589.85	15.899	1362.24	17.09	1227.6	0.838361	27.905	1221.47	11.158	317.161	16.747	904.309	1.89971	19.35	865.468	11.561	397.102	7.789	468.366	1.75064
32.586	2041.02	13.539	808.771	19.047	1232.25	1.08301	21.952	957.919	10.331	382.756	11.621	575.163	1.33588	25.766	944.199	11.077	252.575	14.689	691.624	2.06495
20.923	1082.09	7.102	299.869	13.821	782.219	1.34041	43.138	1873.97	25.1	877.05	18.038	996.921	1.58169	32.061	1279.22	15.173	444.598	16.888	834.618	1.68661
30.669	1741.73	12.711	946.196	17.958	795.536	0.595114	38.538	2418.1	14.568	941.374	23.97	1476.73	0.953389	21.69	671.145	9.483	210.364	12.207	460.781	1.70161
37.872	2046.18	12.469	1042.44	25.403	1003.74	0.472626	33.595	2417.44	14.891	902.473	18.704	1514.96	1.33646	22.719	730.909	7.365	164.26	15.354	566.649	1.65475
32.586	1761.36	11.178	773.28	21.408	988.084	0.667183	29.983	1661	11.057	581.64	18.926	1079.36	1.08416	31.214	1109.29	8.797	169.708	22.417	939.578	2.17264
23.486	1506.51	8.252	651.028	15.234	855.481	0.711797	43.945	3040.82	15.859	1168.04	28.086	1872.78	0.905346	51.774	2514	7.768	287.38	44.006	2226.62	1.36769
38.76	2182.09	15.637	1007.51	23.123	1174.58	0.788389	29.297	1731.76	10.956	486.929	18.341	1244.84	1.52713	29.559	1773.19	11.723	440.018	17.836	1333.17	1.99139
27.239	1187.55	11.864	695.458	15.375	492.094	0.546001	31.96	2359.51	10.815	781.169	21.145	1578.34	1.03341	25.766	1555.16	8.918	484.044	16.848	1071.11	1.1713
29.095	1153.13	9.887	609.484	19.208	543.647	0.459131	32.243	1785.58	11.844	543.748	20.399	1241.83	1.32603	51.37	2679.98	16.242	765.25	35.128	1914.73	1.15688
36.096	1407.4	12.227	396.476	23.869	1010.92	1.30613	30.326	1630.19	20.702	1124.48	9.624	505.715	0.967411	38.013	1744.48	11.481	338.246	26.532	1406.23	1.79901
35.955	1869.65	13.882	790.612	22.073	1079.04	0.858352	46.75	3141.24	12.59	958.847	34.16	2182.4	0.838865	23.829	858.023	6.537	165.087	17.292	692.936	1.58677
31.94	2074.31	12.409	1040.2	19.531	1034.11	0.631628	44.147	2799.59	18.422	1073.09	25.725	1726.5	1.15216	29.801	1278.25	13.438	438.222	16.363	840.026	1.57424
31.153	1910.77	16.202	987.841	14.951	922.933	1.01247	34.18	1751.74	11.884	624.778	22.296	1126.96	0.961433	26.311	1821.45	5.993	415.624	20.318	1405.83	0.997687
28.409	1936.14	14.346	1139.63	14.063	796.504	0.712978	29.559	1060.76	14.003	449.985	15.556	610.776	1.22182	38.921	2864.27	6.88	335.098	32.041	2529.18	1.62065
														20.298	1239.91	8.777	403.054	11.521	836.858	1.58177
														35.39	1790.2	10.452	258.769	24.938	1531.43	2.4804
														26.573	1525.58	8.938	523.329	17.635	1002.25	0.970655
														25.726	1467.14	5.266	260.282	20.46	1206.86	1.19341
														29.196	1780.98	10.29	442.157	18.906	1338.82	1.64801
														28.207	1311.82	12.974	513.563	15.233	798.259	1.32385
														21.024	760.084	8.434	208.972	12.59	551.112	1.76669
														34.906	1656.38	11.037	403.397	23.869	1252.99	1.43625
														29.317	1629.57	13.539	523.672	15.778	1105.9	1.81213
														29.741	1642.58	10.109	342.886	19.632	1299.7	1.9518
														40.172	1775.14	14.971	463.726	25.201	1311.42	1.68001
														41.242	1449.85	7.223	154.212	34.019	1295.64	1.78387
														20.459	584.848	4.802	119.124	15.657	465.724	1.19907
														41.544	1748.15	11.319	249.124	30.225	1499.02	2.25338
														15.758	575.042	4.742	115.937	11.016	459.105	1.70462
														34.442	895.169	13.176	243.192	21.266	651.977	1.66104
														20.157	644.693	6.033	163.615	14.124	481.078	1.25594
														28.954	719.65	9.826	197.128	19.128	522.522	1.36164
														38.518	721.91	13.841	149.228	24.677	572.682	2.15248
														34.281	1026.6	14.104	206.773	20.177	819.828	2.7715
														29.6	1435.29	9.745	414.656	19.855	1020.63	1.20807
														64.445	3124.82	17.493	442.278	46.952	2682.54	2.25975
														26.835	1217.31	9.483	304.873	17.352	912.44	1.63562
														29.378	1115.9	9.463	287.38	19.915	828.524	1.36993
														33.312	833.609	9.927	176.366	23.385	657.243	1.58195
														29.135	516.428	9.402	81.555	19.733	434.873	2.54062
														21.831	600.828	9.826	265.468	12.005	335.36	1.03398
														27.541	631.8	7.647	187.363	19.894	444.437	0.911791
														22.114	591.728	7.284	124.693	14.83	467.035	1.83965
														43.905	912.904	8.293	138.494	35.612	774.41	1.30213
														38.477	822.835	10.351	127.78	28.126	695.055	2.00185
														43.098	1171.01	17.332	366.917	25.766	804.09	1.47414
														47.88	2396.45	8.999	198.279	38.881	2198.17	2.56591
														31.597	916.698	8.656	111.558	22.941	805.14	2.72318
														30.709	947.609	12.732	412.82	17.977	534.789	0.91749
														35.632	931.306	12.752	160.649	22.88	770.657	2.67366

## Sheet: Fig.4C
Fig. 4C
Genotype			Shape of cap cell-cluster
			Dish-like	Aggregated	Protruded	Total
with bab1-Gal4, tub-Gal80[ts] (1d BW~1d APF)	UAS-lexA.IR	Numbers	58	10	2	70
		%	82.8571	14.2857	2.85714	100
	UAS-RHG.miRNA	Numbers	62	19	4	85
		%	72.9412	22.3529	4.70588	100
	UAS-LUC	Numbers	52	6	0	58
		%	89.6552	10.3448	0	100
	UAS-p35	Numbers	27	9	0	36
		%	75	25	0	100
	UAS-Diap1	Numbers	39	22	0	61
		%	63.9344	36.0656	0	100

## Sheet: Fig.4G
Fig. 4G
Genotype	w[1118]/w[1118]	Ptp10D[1]/Ptp10D[1]	Ptp10D[1]/Ptp10D[1]; bab1-Gal4>UAS-LUC.IR	Ptp10D[1]/Ptp10D[1]; bab1-Gal4>UAS-Egfr.IR
Average	5.5	1.6	2.33333	7.27778
Dcp-1+ apical cells adjacent to TF	4	1	3	7
	8	2	3	5
	3	3	0	3
	8	2	3	5
	6	0	0	3
	5	2	2	8
	4	0	5	10
	1	1	0	7
	6	1	5	9
	3	0	3	7
	5	2	1	10
	4	1	2	18
	6	5	2	9
	4	1	3	7
	6	3	3	7
	6		0	4
	6		1	10
	8		6	2
	7
	5
	7
	9
	8
	5
	6
	4
	8
	2
	6
	5

## Sheet: Fig.5C
Fig. 5C
Genotype			Shape of cap cell-cluster
			Dish-like	Aggregated	Protruded	Total
with bab1-Gal4, tub-Gal80[ts] (1d BW~1d APF)	UAS-LUC	Numbers	52	6	0	58
		%	89.6552	10.3448	0	100
	UAS-puc	Numbers	31	21	3	55
		%	56.3636	38.1818	5.45455	100

[truncated: 9 more sheets: Fig.5E, Fig.5I, Fig.6AA' and S11A Fig, Fig.6BB' and S11B Fig, S1C Fig, S1F Fig, S4G Fig, S6D Fig, S8D Fig]
